# Supplementary material for: Wnt and Treg-Associated Signaling Coordinate Mucosal Regeneration and MALT Formation in a Mouse Model of Chronic Colitis
Source: Int J Mol Sci. 2026 Jan 13;27(2):779. doi: 10.3390/ijms27020779 (PMC12841416; doi:10.3390/ijms27020779)
Supplement: Supplementary file 1 [file ijms-27-00779-s001.zip]

Archive with 1 entries (1 files):
- ijms-3997131-supplementary.pdf
